# Supplementary material for: Grain Feeding Improves Yak Meat Tenderness and Lipid Deposition: Meat Quality, Amino Acid and Fatty Acid Profiles, Metabolomics, and Transcriptomics
Source: Foods. 2026 Jan 4;15(1):172. doi: 10.3390/foods15010172 (PMC12785483; doi:10.3390/foods15010172)
Supplement: Supplementary file 1 [file foods-15-00172-s001.zip]

Archive with 1 entries (1 files):
- foods-4027492-supplementary.pdf
